# Supplementary material for: Positive bias for European men in peer reviewed applications for faculty position at Karolinska Institutet
Source: F1000Res. 2018 Aug 14;6:2145. Originally published 2017 Dec 18. [Version 2] doi: 10.12688/f1000research.13030.2 (PMC6092899; doi:10.12688/f1000research.13030.2)
Supplement: Supplementary file 2 [file f1000research-6-17393-s0001.tgz]

Archive with 1 entries (1 files):
- e29893ea-c37e-4340-a714-10ad31b91d83.docx
