# Supplementary material for: Positive bias for European men in peer reviewed applications for faculty position at Karolinska Institutet
Source: F1000Res. 2018 Aug 14;6:2145. Originally published 2017 Dec 18. [Version 2] doi: 10.12688/f1000research.13030.2 (PMC6092899; doi:10.12688/f1000research.13030.2)
Supplement: Supplementary file 3 [file f1000research-6-17393-s0002.tgz]

Archive with 1 entries (1 files):
- 68d50227-db9b-461f-a2e1-8d575c3f618e.docx
